# Supplementary material for: Vertical transfer and functional characterization of cotton seed core microbiome
Source: Front Microbiol. 2024 Jan 9;14:1323342. doi: 10.3389/fmicb.2023.1323342 (PMC10803423; doi:10.3389/fmicb.2023.1323342)
Supplement: Supplementary file 10 [file Table_6.xlsx]

## Sheet: Sheet1
Table S6. Hub nodes revealed by ASV's Zi and Pi based on microhabitat variation
Sampling microhabitat	Class	Network roles	Zi	Pi	Degree	Modularity
Rhizosphere	Acidimicrobiia	Connectors	-0.150166	0.602041	14	1
	Alicyclobacillales	Connectors	-0.150166	0.627219	13	1
	Chloroflexales	Connectors	-0.67082	0.72	5	5
	Clostridia_UCG_014	Connectors	-1.15128	0.611111	6	1
	Desulfobulbales	Connectors	-0.139212	0.657439	17	4
	DS_100	Connectors	1.73205	0.612245	7	2
	Endomicrobiales	Connectors	-0.150166	0.671875	16	1
	Enterobacterales	Connectors	-1.04264	0.66	10	3
	Fibrobacterales	Connectors	0	0.66	10	2
	Gemmatales	Connectors	1.56525	0.62	10	5
	Leptolyngbyales	Connectors	-1.80975	0.666667	3	4
	Marine_Group_II	Connectors	0.600666	0.634921	21	1
	Micromonosporales	Connectors	-0.974481	0.65625	8	4
	Micropepsales	Connectors	-1.04852	0.648148	18	6
	Monoglobales	Connectors	-0.150166	0.602041	14	1
	Nitrosopumilales	Connectors	-0.900998	0.702222	15	1
	Obscuribacterales	Connectors	-0.650721	0.617284	9	1
	Phycisphaerales	Connectors	-0.900998	0.625	12	1
	Pseudomonadales	Connectors	-1.32853	0.686391	13	3
	SBR1031	Connectors	-1.35712	0.716049	9	6
	Solibacterales	Connectors	0	0.617284	9	2
	Streptomycetales	Connectors	-1.15128	0.611111	6	1
	Sumerlaeia	Connectors	-1.04264	0.641975	9	3
	Thermoleophilia	Connectors	-0.974481	0.66	10	4
	Bacilli	Module hubs	2.60288	0	18	1
	EPR3968_O8a_Bc78	Module hubs	2.3666	0.417778	15	4
	Proteobacteria	Module hubs	2.60288	0.099723	19	1
	Reyranellales	Module hubs	2.03754	0.0776	50	6
Root	Clostridia	Connectors	-1.11144	0.625	4	2
	Cytophagales	Connectors	-1.19789	0.641975	9	6
	Micromonosporales	Connectors	1.17784	0.617284	9	1
	Puniceispirillales	Connectors	-0.0287278	0.611111	6	1
	Rhizobiales	Connectors	0.574556	0.611111	12	1
	Saccharimonadales	Connectors	-0.567421	0.652778	12	6
	Staphylococcales	Connectors	-0.555719	0.72	10	2
	Thermoanaerobaculales	Connectors	-1.2353	0.666667	3	1
	Clostridia_UCG_014	Module hubs	2.38441	0.21875	8	1
Stem	0319_6G20	Connectors	-1.50939	0.75	8	1
	32_520	Connectors	-1.24696	0.65625	8	4
	ABY1	Connectors	-0.622417	0.684444	15	5
	Acidaminococcales	Connectors	-0.945708	0.683673	14	4
	Acidiferrobacterales	Connectors	-0.0419467	0.612245	14	4
	Acidimicrobiia	Connectors	-0.747103	0.71875	8	3
	Acidobacteriota	Connectors	-0.3432	0.628099	11	4
	Actinobacteria	Connectors	-0.496095	0.669421	22	1
	AKIW659	Connectors	0.199227	0.64	10	3
	B2M28	Connectors	-1.36463	0.691358	9	5
	Bacilli	Connectors	-1.12941	0.726562	16	1
	Bacteriovoracales	Connectors	-0.945708	0.694444	12	4
	Bacteroidia	Connectors	0.363875	0.639053	13	2
	Blastocatellia	Connectors	-0.0173274	0.611111	12	2
	Bradymonadales	Connectors	-0.869821	0.720222	19	5
	Caedibacterales	Connectors	-0.622417	0.702222	15	5
	Caldicoprobacterales	Connectors	0.199227	0.721893	13	3
	Candidatus_Abawacabacteria	Connectors	0.199227	0.677686	11	3
	Candidatus_Buchananbacteria	Connectors	-0.273938	0.7	10	3
	Candidatus_Kaiserbacteria	Connectors	-0.945708	0.611111	12	4
	Candidatus_Peribacteria	Connectors	-0.779731	0.736111	12	2
	Candidatus_Yanofskybacteria	Connectors	-0.945708	0.612245	7	4
	Cardiobacteriales	Connectors	-0.74942	0.648148	18	1
	CCM19a	Connectors	-0.398529	0.721893	13	2
	Chitinivibrionales	Connectors	-1.69343	0.666667	3	3
	Christensenellales	Connectors	-0.3432	0.627219	13	4
	Chthoniobacterales	Connectors	-1.11723	0.662722	13	5
	Clostridia_vadinBB60_group	Connectors	-1.11723	0.644628	11	5
	Clostridiales	Connectors	0.259307	0.636678	17	4
	Competibacterales	Connectors	0.363875	0.679688	16	2
	Coprothermobacterales	Connectors	0.745076	0.731302	19	2
	Corynebacteriales	Connectors	0.862008	0.613333	30	5
	Coxiellales	Connectors	0.672393	0.698225	13	3
	Cyanobacteriia	Connectors	-0.273938	0.7	10	3
	Cytophagales	Connectors	-0.3432	0.628099	11	4
	Deferribacterales	Connectors	-0.398529	0.64	10	2
	Dethiobacterales	Connectors	-1.16093	0.6875	8	2
	Dongiales	Connectors	0.199227	0.742188	16	3
	Ectothiorhodospirales	Connectors	-0.3432	0.639053	13	4
	Elev_16S_1166	Connectors	1.12628	0.67	20	2
	Enterobacterales	Connectors	-0.74942	0.632812	16	1
	Erysipelotrichales	Connectors	-0.869821	0.693878	14	5
	Eubacteriales	Connectors	0.259307	0.690972	24	4
	Ferrovibrionales	Connectors	-1.69343	0.72	5	3
	Ga0077536	Connectors	0.560561	0.644628	22	4
	Gaiellales	Connectors	0.199227	0.66	10	3
	Geobacterales	Connectors	-0.0173274	0.683673	14	2
	GOUTB8	Connectors	-1.69343	0.734694	7	3
	Gracilibacteraceae	Connectors	0.861814	0.62	20	4
	Haliangiales	Connectors	-0.869821	0.665	20	5
	Holosporales	Connectors	0.363875	0.650519	17	2
	Hydrogenedentiales	Connectors	-1.54214	0.760331	11	2
	Hydrogenispora	Connectors	0.199227	0.752834	21	3
	Ignavibacteriales	Connectors	1.14556	0.673469	14	3
	Immundisolibacterales	Connectors	-0.273938	0.7	10	3
	Izemoplasmatales	Connectors	-0.779731	0.666667	9	2
	JG36_TzT_191	Connectors	-0.127608	0.655	20	5
	Kapabacteriales	Connectors	-0.779731	0.691358	9	2
	Kineosporiales	Connectors	-0.0173274	0.611111	12	2
	Kordiimonadales	Connectors	-0.747103	0.76	10	3
	Kryptoniales	Connectors	-0.869821	0.733564	17	5
	Lactobacillales	Connectors	-1.24696	0.64	10	4
	Latescibacterales	Connectors	-0.779731	0.710059	13	2
	LD1_PB3	Connectors	0.0105552	0.625446	29	1
	Legionellales	Connectors	-1.16093	0.653061	7	2
	Leptospirales	Connectors	0.199227	0.680556	12	3
	Limnochordales	Connectors	-0.0173274	0.726644	17	2
	Lineage_IV	Connectors	-0.869821	0.653061	14	5
	MBA03	Connectors	-0.273938	0.695312	16	3
	Micavibrionales	Connectors	-1.24696	0.6875	8	4
	Micropepsales	Connectors	-1.12941	0.653061	14	1
	mle1_27	Connectors	-0.945708	0.691358	9	4
	Monoglobales	Connectors	-0.779731	0.612245	7	2
	Myxococcota	Connectors	-0.74942	0.65928	19	1
	Nannocystales	Connectors	-0.945708	0.74	10	4
	Nitrospirales	Connectors	-1.22027	0.765432	9	3
	NRB23	Connectors	-0.273938	0.7	10	3
	Oligosphaerales	Connectors	-1.16093	0.693878	7	2
	Omnitrophales	Connectors	-1.61203	0.693878	7	5
	Opitutales	Connectors	-0.945708	0.65625	8	4
	Paludibaculum	Connectors	-0.779731	0.694215	11	2
	PeM15	Connectors	-0.375013	0.648889	15	5
	Peptostreptococcales_Tissierellales	Connectors	-1.54822	0.64	5	4
	Petrotogales	Connectors	-0.24277	0.6496	25	1
	Pirellulales	Connectors	-0.945708	0.64	15	4
	PLTA13	Connectors	-1.38273	0.694215	11	1
	Proteobacteria	Connectors	0.390543	0.644898	35	1
	Pseudonocardiales	Connectors	0.259307	0.64	15	4
	Puniceispirillales	Connectors	-0.273938	0.743802	11	3
	Pyrinomonadales	Connectors	-0.398529	0.693878	14	2
	R7C24	Connectors	-1.38273	0.743802	11	1
	RBG_13_54_9	Connectors	-0.127608	0.623457	18	5
	Rhodospirillales	Connectors	-0.0173274	0.698225	13	2
	Rhodothermales	Connectors	-0.747103	0.611111	6	3
	Rubrobacterales	Connectors	-0.74942	0.602076	17	1
	Saccharimonadales	Connectors	-0.127608	0.636678	17	5
	SAR202_clade	Connectors	-0.622417	0.648889	15	5
	SBR1031	Connectors	-0.869821	0.693878	14	5
	SM1A07	Connectors	0.199227	0.765306	14	3
	Sneathiellales	Connectors	-1.25607	0.62	10	1
	Solirubrobacterales	Connectors	-0.869821	0.612245	14	5
	Streptosporangiales	Connectors	-0.0419467	0.691358	18	4
	Subgroup_13	Connectors	-0.876082	0.602076	17	1
	Subgroup_17	Connectors	-0.273938	0.747405	17	3
	Sumerlaeales	Connectors	0.672393	0.686391	13	3
	Sumerlaeia	Connectors	-0.747103	0.710744	11	3
	Syntrophobacterales	Connectors	-1.16093	0.743802	11	2
	Syntrophomonadales	Connectors	-1.54822	0.64	5	4
	SZB30	Connectors	-0.398529	0.694444	12	2
	Tenderiales	Connectors	0.0105552	0.61454	27	1
	Tepidisphaerales	Connectors	-1.11723	0.698225	13	5
	Thalassobaculales	Connectors	-1.69343	0.734694	7	3
	Thermacetogeniales	Connectors	-0.0419467	0.653061	14	4
	Thermincolales	Connectors	-0.375013	0.662132	21	5
	Thermoanaerobaculales	Connectors	1.61872	0.67284	18	3
	Thermodesulfovibrionia	Connectors	-1.16093	0.653061	7	2
	Thermoflexales	Connectors	-1.16093	0.611111	6	2
	Verrucomicrobiales	Connectors	-0.127608	0.625	16	5
	Verrucomicrobiota	Connectors	-1.16093	0.75	12	2
	Victivallales	Connectors	-0.3432	0.628099	11	4
	WD260	Connectors	-0.375013	0.679688	16	5
	Bacteroidales	Module hubs	2.34643	0.176871	21	5
	Blastocatellales	Module hubs	2.34643	0.4	25	5
	Burkholderiales	Module hubs	2.09903	0.099723	19	5
	Chloroflexales	Module hubs	2.09903	0.185	20	5
	Chromatiales	Module hubs	2.26988	0.597353	23	2
	Deinococcales	Module hubs	2.84124	0.470703	32	5
	DS_100	Module hubs	2.26988	0.597353	23	2
	Micrococcales	Module hubs	2.5438	0.262939	41	1
	Micromonosporales	Module hubs	3.87435	0.288194	24	4
	Myxococcales	Module hubs	2.09903	0.253968	21	5
	Oligoflexia	Module hubs	2.56505	0.291667	12	3
	Propionibacteriales	Module hubs	2.36808	0.395	20	4
	S085	Module hubs	2.66934	0.203704	18	4
	Thermoleophilia	Module hubs	2.26988	0.597353	23	2
	Vicinamibacterales	Module hubs	2.41714	0.35046	43	1
	Glycomycetales	Network hubs	2.09189	0.608997	17	3
	Vicinamibacteria	Network hubs	2.09189	0.623457	18	3
Leaf	0319_7L14	Connectors	-0.275565	0.679688	16	5
	1013_28_CG33	Connectors	-1.33137	0.72	10	2
	Absconditabacteriales__SR1	Connectors	-0.204105	0.639053	13	4
	Acidimicrobiia	Connectors	-0.94533	0.74	10	4
	Acidobacteriae	Connectors	-0.928921	0.644628	11	5
	Acidobacteriota	Connectors	-1.14671	0.628099	11	5
	Actinobacteriota	Connectors	-0.928921	0.674556	13	5
	Actinomycetales	Connectors	-0.94533	0.698061	19	4
	Archaea	Connectors	-1.31594	0.612245	7	4
	B2M28	Connectors	-1.08287	0.734694	7	3
	Bacteroidales	Connectors	-0.275565	0.702948	21	5
	Bacteroidota	Connectors	-0.574718	0.734694	14	4
	Bdellovibrionota	Connectors	-1.56855	0.625	4	1
	Blfdi19	Connectors	-1.01074	0.680556	12	1
	Bradymonadales	Connectors	0.166507	0.666667	15	4
	C0119	Connectors	1.73259	0.710059	13	3
	Campylobacterales	Connectors	-0.379005	0.76	10	3
	Candidatus_Peregrinibacteria	Connectors	-1.72662	0.75	8	2
	Cardiobacteriales	Connectors	-0.145618	0.652778	12	2
	CCM19a	Connectors	-0.574718	0.64	10	4
	Chlamydiales	Connectors	0.644881	0.612245	14	2
	Competibacterales	Connectors	-1.01074	0.721893	13	1
	Coprothermobacterales	Connectors	-0.711135	0.644628	11	5
	Coxiellales	Connectors	-1.31594	0.740741	9	4
	Cytophagales	Connectors	-1.01074	0.677686	11	1
	Dehalococcoidia	Connectors	-1.38261	0.693878	7	1
	Deinococcales	Connectors	-0.928921	0.664062	16	5
	Desulfitibacterales	Connectors	-1.08287	0.734694	7	3
	Desulfobaccales	Connectors	-1.14671	0.6875	8	5
	Desulfobacterales	Connectors	-0.928921	0.638889	12	5
	Desulfobacteria	Connectors	-0.49335	0.726562	16	5
	Desulfobacterota	Connectors	-0.379005	0.71875	8	3
	Dethiobacterales	Connectors	-0.94533	0.66	10	4
	DS_100	Connectors	-0.540868	0.64	10	2
	Ectothiorhodospirales	Connectors	-0.824801	0.693878	14	1
	Elev_16S_1166	Connectors	-1.31594	0.693878	7	4
	Elsterales	Connectors	0.324861	0.666667	9	3
	Entomoplasmatales	Connectors	-0.936117	0.710744	11	2
	Entotheonellales	Connectors	-1.31594	0.661157	11	4
	Eubacteriales	Connectors	-0.94533	0.691358	9	4
	FCPU453	Connectors	-1.36449	0.65625	8	5
	Fibrobacterales	Connectors	-1.68656	0.64	5	4
	Gemmatimonadota	Connectors	-1.08287	0.64	5	3
	GIF9	Connectors	-0.824801	0.666667	12	1
	GOUTB8	Connectors	0.53712	0.631111	15	4
	Gracilibacteraceae	Connectors	-1.19668	0.65625	8	1
	Holosporales	Connectors	0.324861	0.625	8	3
	Hydrogenedentiales	Connectors	1.02873	0.674556	13	3
	Ignavibacteriales	Connectors	-1.68656	0.64	5	4
	Isosphaerales	Connectors	-0.574718	0.694215	11	4
	Izemoplasmatales	Connectors	-0.94533	0.694215	11	4
	JG36_GS_52	Connectors	0.324861	0.733728	13	3
	Kallotenuales	Connectors	-2.12187	0.625	4	2
	Kordiimonadales	Connectors	-0.928921	0.62	10	5
	Limnochordales	Connectors	-0.266988	0.615917	17	1
	Lineage_IV	Connectors	-1.01074	0.62	10	1
	MBA03	Connectors	0.324861	0.65625	8	3
	Monoglobales	Connectors	-0.204105	0.652778	12	4
	Myxococcales	Connectors	-0.94533	0.65625	8	4
	Myxococcota	Connectors	-1.78674	0.625	4	3
	Nannocystales	Connectors	-0.928921	0.722222	12	5
	Negativicutes	Connectors	-0.638863	0.67128	17	1
	Nitrococcales	Connectors	-0.145618	0.742382	19	2
	Nitrosococcales	Connectors	-0.936117	0.7	10	2
	Nitrosotaleales	Connectors	-1.78674	0.72	5	3
	Nitrospirales	Connectors	0.166507	0.728395	18	4
	NRL2	Connectors	-1.33137	0.72	10	2
	Oligoflexales	Connectors	0.324861	0.625	8	3
	Oscillospirales	Connectors	0.595576	0.628099	22	5
	Parcubacteria	Connectors	-1.56855	0.693878	7	1
	Pedosphaerales	Connectors	-1.19668	0.694444	12	1
	PeM15	Connectors	-0.0810498	0.650284	23	1
	Peptococcales	Connectors	-0.49335	0.60355	13	5
	Polyangiales	Connectors	0.290826	0.62426	26	1
	Propionibacteriales	Connectors	-0.379005	0.6875	8	3
	Puniceispirillales	Connectors	-1.72662	0.734694	7	2
	Pyrinomonadales	Connectors	1.02873	0.641975	9	3
	RF39	Connectors	-1.08287	0.710059	13	3
	S085	Connectors	0.249631	0.712803	17	2
	Saccharimonadales	Connectors	-1.31594	0.6875	8	4
	SAR202_clade	Connectors	-0.936117	0.742188	16	2
	SJA_28	Connectors	-0.824801	0.611111	12	1
	Solibacterales	Connectors	1.02873	0.755556	15	3
	Steroidobacterales	Connectors	-0.379005	0.743802	11	3
	Streptomycetales	Connectors	-0.204105	0.686391	13	4
	Subgroup_15	Connectors	-1.33137	0.693878	7	2
	Subgroup_17	Connectors	-0.0810498	0.626039	19	1
	Subgroup_2	Connectors	-1.31594	0.71875	8	4
	SZB30	Connectors	-0.540868	0.677686	11	2
	Thalassobaculales	Connectors	-0.936117	0.757396	13	2
	Thermacetogeniales	Connectors	0.324861	0.666667	9	3
	Thermincolales	Connectors	-0.379005	0.693878	7	3
	Thermoanaerobacterales	Connectors	-1.08287	0.75	8	3
	Thermoanaerobaculales	Connectors	0.166507	0.714681	19	4
	Thermoleophilia	Connectors	-1.14671	0.72	10	5
	Verrucomicrobiota	Connectors	-0.711135	0.64	15	5
	Vicinamibacterales	Connectors	0.53712	0.602041	14	4
	WCHB1_41	Connectors	0.166507	0.650888	13	4
	11_24	Module hubs	2.76079	0.387812	19	4
	Acholeplasmatales	Module hubs	2.1502	0.2176	25	1
	Bacillales	Module hubs	2.1502	0.323731	27	1
	Caldilineales	Module hubs	2.33786	0.169421	22	5
	Caulobacterales	Module hubs	2.77343	0.269231	26	5
	Firmicutes	Module hubs	2.12007	0.176871	21	5
	Lachnospirales	Module hubs	2.39018	0.320312	16	4
	Leptospirillales	Module hubs	2.77343	0.152778	24	5
	RBG_13_54_9	Module hubs	2.01957	0	12	4
	SBR1031	Module hubs	2.01957	0.565	20	4
	Sneathiellales	Module hubs	2.33786	0.226843	23	5
	Staphylococcales	Module hubs	3.07989	0.186667	30	1
Seed	Acholeplasmatales	Connectors	0.243187	0.677686	11	2
Seed-P	Acidimicrobiia	Connectors	-1.42804	0.611111	6	1
	Actinomarinales	Connectors	0.304354	0.662132	21	3
	Anaerolineae	Connectors	-0.346096	0.615	20	5
	Balneolales	Connectors	0.568291	0.746914	18	2
	Caldicoprobacterales	Connectors	0.568291	0.746914	18	2
	Catenulisporales	Connectors	-1.07907	0.662722	13	3
	Desulfobacteria	Connectors	-1.09153	0.677686	11	5
	DTU014	Connectors	0.568291	0.746914	18	2
	Fibrobacterales	Connectors	-0.159737	0.62	20	5
	IMCC26256	Connectors	-0.346096	0.626039	19	5
	Kiloniellales	Connectors	0.568291	0.746914	18	2
	Latescibacterales	Connectors	-1.09153	0.677686	11	5
	Methylococcales	Connectors	-1.46425	0.661157	11	5
	Micromonosporales	Connectors	-1.03775	0.611111	6	2
	Paenibacillales	Connectors	-0.795553	0.679688	16	4
	Peptostreptococcales_Tissierellales	Connectors	-1.35896	0.666667	3	2
	PLTA13	Connectors	-2.11665	0.652778	12	3
	Pseudonocardiales	Connectors	-1.27789	0.733564	17	5
	SAR202_clade	Connectors	0.304354	0.609418	19	3
	Subgroup_17	Connectors	-0.17806	0.623967	22	1
	Subgroup_7	Connectors	-0.532456	0.65374	19	5
	Symbiobacteriales	Connectors	0.568291	0.746914	18	2
	Syntrophales	Connectors	-2.11665	0.716049	9	3
	Thermodesulfovibrionia	Connectors	-0.0415029	0.65	20	3
	Thermomicrobiales	Connectors	-0.0912929	0.615	20	4
	Verrucomicrobiae	Connectors	0.568291	0.746914	18	2
	Victivallales	Connectors	-2.11665	0.716049	9	3
	Myxococcales	Module hubs	2.3219	0.362308	37	1
	Oscillospirales	Module hubs	2.3219	0	29	1
	Sphingobacteriales	Module hubs	2.73856	0	32	1
